# Supplementary material for: NETosis‐Like Response Triggered by Extracellular Vesicle (EV)‐Delivered Viral Nucleic Acid, a Novel Cellular Immune Mechanism in Crustacean
Source: J Extracell Vesicles. 2025 Dec 28;14(12):e70210. doi: 10.1002/jev2.70210 (PMC12745171; doi:10.1002/jev2.70210)
Supplement: Supplementary file 2 — Supplementary Material: jev270210‐sup‐0002‐SuppMatt.xlsx [file JEV2-14-e70210-s001.xlsx]

## Sheet: Fig1
Fig 1E
CD63		CD9	TSG101	Calnexin
Fig 1L
MPO		Tubulin
Fig 1M
Elisa MPO-DNA
group	Elisa-OD	Elisa-Concentration（ng/L）	Protein-OD	Protein-Concentration(mg/ml)	MPO-DNA(pg/mg)
WT	0.058	34.625	2.75	4.28982	8.07143
	0.049	23.375	2.68	4.14965	5.63301
	0.053	28.375	2.75	4.27708	6.6342
EV-PBS	0.053	28.375	3.45	5.54961	5.11297
	0.058	34.625	2.47	3.76552	9.19528
	0.07	49.625	3.42	5.49499	9.03095
EV-WSSV	0.232	252.125	2.75	4.28982	58.7728
	0.205	218.375	2.68	4.14965	52.625
	0.164	167.125	2.75	4.27526	39.0912
EV-WSSV+DNase	0.116	107.125	2.75	4.27526	25.057
	0.104	92.125	2.75	4.288	21.4844
	0.1	87.125	2.75	4.27526	20.3789
Fig 1Q
WSSV copies
group	Cq	WSSV copies/ng DNA
WT	none	0
	none	0
	none	0
EV-PBS	31.4	1504.67
	30.8	2252.37
	31.2	1721.23
EV-WSSV	32.45	742.745
	32.56	689.795
	32.54	699.133
EV-WSSV+DNase	29.3	6175.04
	29.7	4718.89
	28	14799.3

## Sheet: Fig2
Fig 2B
	group	WSSV copy numbers
	WSSV + EV-PBS	17336.4	15885.7	20787.9	44428.5	17377.6	33922.4	71532.8	40143.9	39860.4
	WSSV + EV-WSSV	2156.52	2450.17	3406.91	1761	4297	2542	1520	2363	4918
	WSSV + EV-WSSV + GFP-siRNA	2417.87	3383.64	2292.66	5700	6404	5640	4512	2455	6809
	WSSV + EV-WSSV + wsv001-siRNA	4115.35	3483.94	1988.44	7857	7785	3411	4955	2968	2581
	WSSV + EV-WSSV + wsv091-siRNA	1156.52	2450.17	3406.91	3108	1868	4167	1997	3120	3438
	WSSV + EV-WSSV + wsv271-siRNA	10261.4	21918	18970.6	35050	18372	37122	28514	10573	16570
	WSSV + EV-WSSV + wsv277-siRNA	16934.6	9957.2	9247.4	19123	11918	10524	10414	10147	9225
	WSSV + EV-WSSV + wsv447-siRNA	1470.09	2085.59	1872.78	2417	5464	1464	3006	3392	1002
Fig 2G	MPO	Tubulin
Fig 2H
Elisa MPO-DNA
group	Elisa-OD	Elisa-Concentration（ng/L）	Protein-OD	Protein-Concentration(mg/ml)	MPO-DNA(pg/mg)
Ev-PBS	0.066	44.625	2.71	4.20244	10.6188
	0.056	32.125	2.64	4.075	7.88343
	0.054	29.625	2.21	3.29219	8.99857
Ev-WSSV	0.102	89.625	2.12	3.12835	28.6493
	0.108	97.125	1.99	2.89168	33.5877
	0.103	90.875	2.54	3.89295	30.4673
Ev-WSSV+siwsv271	0.075	55.875	1.93	2.78245	20.0812
	0.081	63.375	1.94	2.80066	22.6286
	0.079	60.875	2.02	2.9463	20.6615
Ev-WSSV+DNase	0.081	63.375	2.74	4.25705	14.8871
	0.071	50.875	2.84	4.4391	11.4606
	0.065	43.375	3.17	5.03987	8.60637
Fig 2I
Relative fluorescence intensity of ROS
group	cell numbers	ROS
EV-PBS	10^6	14259
	10^6	20345
	10^6	23378
EV-WSSV	10^6	32042
	10^6	40590
	10^6	37679
EV-WSSV+siwsv271	10^6	27891
	10^6	28703
	10^6	26548
EV-WSSV+DNase	10^6	29573
	10^6	23291
	10^6	21205
Fig.2J
group	Elisa-OD
EV-PBS	0.066
	0.056
	0.054
EV-WSSV	0.102
	0.108
	0.103
EV-WSSV+siwsv271	0.075
	0.081
	0.079
EV-WSSV+DNase	0.081
	0.071
	0.065
Fig.2M
	wsv271	Tubulin

## Sheet: Fig3
Fig 3C
Relative expression lEVel of ERK1,ERK2,P38
group	ERK1	ERK2	P38
EV-PBS	1.17336	1.00173	1.07267
	1.15885	1.02435	1.15331
	1.20787	1.07325	0.983787
	1.14443	1.1383	1.05799
	1.11738	1.03681	1.02231
	0.933922	1.10451	0.986084
	0.971532	0.944026	0.964785
	1.14543	1.18175	1.09736
	0.935474	0.968877	1.14837
EV-WSSV	1.4135	1.58384	1.73415
	1.83944	2.26712	2.27462
	1.98844	2.27903	1.98744
	1.78574	2.13482	1.72055
	1.7785	2.2019	1.63697
	1.4447	1.83984	1.65561
	1.49555	1.6528	2.25496
	1.96854	1.92434	2.11516
	1.58155	1.97852	1.61895
EV-WSSV+wsv271-siRNA	1.01254	1.34107	1.46496
	1.04503	1.33636	1.40079
	1.0406	1.43799	1.37759
	1.31085	1.45439	1.39567
	1.21869	1.35361	1.40354
	1.24167	0.731448	1.31764
	1.022	0.939785	1.42828
	0.57312	0.943799	1.46476
	1.04382	1.36962	1.31712
Fig 3D
ERK1	ERK2	P38	Tubulin
Fig 3F
IP-P38	P38-Ser-P+
Fig 3J
Elisa MPO-DNA
group	Elisa-OD	Elisa-Concentration（ng/L）	Protein-OD	Protein-Concentration(mg/ml)	MPO-DNA(pg/mg)
EV-WSSV	0.074	54.625	1.22	1.49172	36.6189
	0.098	84.625	1.71	2.38376	35.5006
	0.077	58.375	1.97	2.85527	20.4446
EV-WSSV+wsv271-siRNA	0.074	54.625	2.34	3.52885	15.4795
	0.081	63.375	2.19	3.25578	19.4654
	0.066	44.625	1.89	2.70963	16.469
EV-WSSV+wsv271-siRNA+MH	0.121	113.375	1.44	1.89041	59.9739
	0.111	100.875	1.32	1.67195	60.3339
	0.125	118.375	1.21	1.47169	80.4347
Fig 3K
WSSV copies
group	Cq	WSSV copies/ng DNA
WSSV+EV-PBS	27.76	17421
	28.4	11245
	27.96	15211
WSSV+EV-WSSV	31.93	1052
	32.13	921
	32.38	778
WSSV+EV-W+Adezmapimod	26.76	34178
	26.63	37123
	26.87	31591
WSSV+EV-W+wsv271-siRNA	28.79	8714
	29.49	5417
	29.13	6911
WSSV+EV-W+wsv271-siRNA+MH	31.93	1052
	32.13	921
	32.38	778

## Sheet: Fig4
Fig 4C
	wsv271	Toll4	igG
Fig 4E
	Relative expression lEVel of Toll4
	group	Toll4
	EV-PBS	1.03288
		1.12719
		1.04696
		1.06953
		0.946724
		1.09278
		1.18907
		1.06797
		1.07304
	EV-WSSV	2.09786
		2.3068
		1.82448
		1.97911
		2.10612
		2.10151
		2.01388
		1.67309
		2.25358
	EV-WSSV+wsv271-siRNA	1.42448
		1.34933
		1.38544
		1.39739
		1.37984
		1.31658
		1.44973
		1.37043
		1.3933
Fig 4F
	Toll4	Tublin
Fig 4G
	Relative expression lEVel of ERK1,ERK2,P38
	group	ERK1	ERK2
	EV-PBS	0.945181	1.02384
		1.09777	1.01787
		1.02177	0.936833
		1.11007	0.945295
		1.11283	1.1665
		1.02701	1.15102
		1.17279	1.13355
		1.02384	1.18724
		1.07304	1.06029
	EV-WSSV+GFP-siRNA	2.03473	1.46976
		1.97496	1.3891
		2.21734	1.34578
		2.00309	1.36877
		1.83741	1.32513
		1.87597	1.34776
		2.19348	1.4581
		1.70556	1.46088
		2.25358	1.32709
	EV-WSSV+Toll4-siRNA	1.04551	0.801874
		1.00461	0.706518
		1.01604	0.841184
		0.844446	0.787932
		0.842071	0.825564
		0.840567	0.727946
		1.13929	0.816117
		1.13105	0.710729
		1.1933	0.825198
Fig 4H
	ERK1	ERK2	Tubulin
Fig 4I
	P38-P+	P38
				Fig 4J	MPO	Tubulin
Fig 4K
	Elisa MPO-DNA
	group	Elisa-OD	Elisa-Concentration（ng/L）	Protein-OD	Protein-Concentration(mg/ml)	MPO-DNA(pg/mg)
	EV-WSSV+GFP-siRNA	0.073	53.375	1.221	1.49172	35.7809
		0.088	72.125	1.711	2.38376	30.2568
		0.079	60.875	1.97	2.85527	21.3202
	EV-WSSV+Toll4-siRNA	0.134	129.625	3.14	4.98525	26.0017
		0.121	113.375	3.31	5.29474	21.4128
		0.121	113.375	3.34	5.34935	21.1941
	EV-WSSV+wsv271-siRNA	0.098	84.625	2.99	4.71218	17.9588
		0.099	85.875	3.24	5.1673	16.6189
		0.105	93.375	3.16	5.02166	18.5944
	EV-WSSV+wsv271-siRNA+LPS	0.133	128.375	1.92	2.76425	46.4412
		0.141	138.375	1.63	2.2363	61.8767
		0.144	142.125	1.62	2.2181	64.0752
Fig 4O	Relative fluorescence intensity of ROS
	group	cell numbers	ROS
	EV-WSSV+GFP-siRNA	10^6	244212
		10^6	245771
		10^6	212457
	EV-WSSV+Toll4-siRNA	10^6	112163
		10^6	122592
		10^6	130881
	EV-WSSV+wsv271-siRNA	10^6	179835
		10^6	178072
		10^6	143898
	EV-WSSV+wsv271-siRNA+LPS	10^6	314257
		10^6	325458
		10^6	284571
Fig 4P
	WSSV copies
	group	Cq	WSSV copies/ng DNA
	WSSV+EV-WSSV+GFP-siRNA	29.11	6987
		29.8	4399
		29.21	6562
	WSSV+EV-WSSV+Toll4-siRNA	27.27	24147
		28.38	11451
		27.58	19654
	WSSV+EV-WSSV+wsv271-siRNA	28.55	10210
		28.59	9921
		28.34	11778
	WSSV+EV-WSSV+wsv271-siRNA+LPS	30.99	1984
		30.55	2672
		30.21	3358

## Sheet: Fig5
Fig 5A	IP:Toll4		IP:Myd88
	Myd88	Toll4	Toll4	Myd88
Fig 5C
	Relative expression lEVel of Myd88
	group	Myd88
	EV-PBS	0.9912
		1.10124
		1.16415
		0.979376
		1.26619
		0.916663
		1.29571
		0.812844
		1.12576
	EV-WSSV+GFP-siRNA	1.64284
		1.74831
		1.50357
		1.94284
		1.54576
		1.40228
		1.4754
		1.51558
		1.41246
	EV-WSSV+wsv271-siRNA	0.566178
		0.464955
		0.489741
		0.003308
		0.578896
		0.428228
		0.590343
		0.178719
		0.52391
	EV-WSSV+wsv271-siRNA+LPS	1.68472
		1.74154
		1.75241
		1.68745
		1.70524
		1.71542
		1.95415
		1.9321
		1.36785
Fig 5D
	Myd88	Tubulin
Fig 5F
	Relative expression lEVel of ERK1,ERK2
	group	ERK1	ERK2
	EV-PBS	0.979283	0.893839
		1.04459	1.12631
		1.12709	0.969611
		0.879376	0.904572
		1.06619	1.00123
		0.918745	0.946867
		1.09571	1.11932
		0.912844	0.875998
		1.02576	0.974953
	EV-WSSV+GFP-siRNA	1.44284	1.36888
		1.34831	1.46247
		1.50357	1.54524
		1.44284	1.47955
		1.34576	1.3679
		1.45128	1.52486
		1.4354	1.27696
		1.51311	1.50738
		1.43656	1.34466
	EV-WSSV+Myd88-siRNA	0.366178	0.219016
		0.464955	0.122354
		0.289741	0.227147
		0.303308	0.474783
		0.378896	0.511465
		0.428228	0.463616
		0.490343	0.442867
		0.378719	0.325091
		0.42391	0.438608
Fig 5G
	ERK1	ERK2	Tubulin
Fig 5H
	P38-P+	P38
Fig 5L
	Elisa MPO-DNA
	group	Elisa-OD	Elisa-Concentration（ng/L）	Protein-OD	Protein-Concentration(mg/ml)	MPO-DNA(pg/mg)
	EV-WSSV+GFP-siRNA	0.093	78.375	1.22	1.49172	52.5401
		0.098	84.625	1.31	1.65556	51.1156
		0.109	98.375	1.17	1.39887	70.3246
	EV-WSSV+Myd88-siRNA	0.083	65.875	1.22	1.49172	44.1605
		0.088	72.125	1.71	2.38376	30.2568
		0.099	85.875	1.97	2.85527	30.076
	EV-WSSV+Myd88-siRNA+MH	0.154	154.625	1.14	1.34426	115.026
		0.141	138.375	1.31	1.65374	83.6739
		0.161	163.375	1.34	1.70836	95.6329
Fig 5M
	Relative fluorescence intensity of ROS
	group	cell numbers	ROS
	EV-WSSV+GFP-siRNA	10^6	284482
		10^6	221541
		10^6	182457
	EV-WSSV+Myd88-siRNA	10^6	92163
		10^6	92592
		10^6	112501
	EV-WSSV+Myd88-siRNA+MH	10^6	229865
		10^6	277272
		10^6	243898
Fig 5N
	WSSV copies
	group	Cq	WSSV copies/ng DNA
	WSSV+EV-WSSV+GFP-siRNA	29.66	4847
		29.68	4777
		29.37	5871
	WSSV+EV-WSSV+Myd88-siRNA	26.76	34147
		27.94	15451
		27.82	16654
	WSSV+EV-WSSV+Myd88-siRNA+MH	31.72	1210
		28.59	9921
		29.16	6778

## Sheet: Fig6
Fig 6A
	Plasmosin		Nucleoprotein
	PAD4	Tubulin	PAD4	Histone-H2A
Fig 6C
	PAD4-P+	PAD4
Fig 6D	Plasmosin		Nucleoprotein
	PAD4	Tubulin	PAD4	Histone-H2A
Fig 6E
	PAD4-P+	PAD4
Fig 6G
	P38	PAD4	igG
Fig 6L
	Elisa MPO-DNA
	group	Elisa-OD	Elisa-Concentration（ng/L）	Protein-OD	Protein-Concentration(mg/ml)	MPO-DNA(pg/mg)
	EV-WSSV+GFP-siRNA	0.183	190.875	1.22	1.49172	127.957
		0.182	189.625	1.71	2.38376	79.5487
		0.192	202.125	1.97	2.85527	70.7901
	EV-WSSV+PAD4-siRNA	0.054	29.625	1.14	1.34426	22.0382
		0.041	13.375	1.01	1.10759	12.0758
		0.061	38.375	1.14	1.34426	28.5474
	EV-WSSV+PAD4-siRNA+Okadaic acid	0.272	302.125	2.24	3.34681	90.2727
		0.269	298.375	2.18	3.23758	92.16
		0.262	289.625	2.27	3.40142	85.1483
Fig 6M
	Relative fluorescence intensity of ROS
	group	cell numbers	ROS
	EV-WSSV+GFP-siRNA	10^6	287414
		10^6	362145
		10^6	421547
	EV-WSSV+PAD4-siRNA	10^6	115417
		10^6	194210
		10^6	43898
	EV-WSSV+PAD4-siRNA+Okadaic acid	10^6	542510
		10^6	458740
		10^6	494420
Fig 6N	WSSV copies
	group	Cq	WSSV copies/ng DNA
	WSSV+EV-WSSV+GFP-siRNA	29.94	4021
		30.18	3411
		32.03	984
	WSSV+EV-WSSV+PAD4-siRNA	29.14	6841
		28.39	11421
		27.83	16541
	WSSV+EV-WSSV+PAD4-siRNA+Okadaic acid	31.85	1114
		30.87	2151
		31.06	1897

## Sheet: Fig7
Fig 7A
	Elisa Histone-H3-cit
	group	Elisa-OD	Elisa-Concentration（ng/mL）	Protein-OD	Protein-Concentration(mg/ml)	H3-cit(ng/mg)
	EV-PBS	0.421	18.9655	1.32	2.63853	7.18791
		0.441	19.9507	1.487	3.142	6.3497
		0.421	18.9655	1.387	2.84052	6.67678
	EV-WSSV	0.314	13.6946	0.611	0.501055	27.3315
		0.441	19.9507	0.73	0.859813	23.2036
		0.241	10.0985	0.595	0.452819	22.3015
	EV-WSSV+PAD4-siRNA	0.741	34.7291	2.047	4.83027	7.18988
		0.688	32.1182	4.798	13.1239	2.44731
		0.632	29.3596	1.799	4.0826	7.19139
Fig 7B
	H3-cit(R2+R8+R17)	Tubulin
Fig 7D	Elisa Histone-H3-cit
	group	Elisa-OD	Elisa-Concentration（ng/mL）	Protein-OD	Protein-Concentration(mg/ml)	H3-cit(ng/mg)
	10%DMSO	0.307	13.3498	0.636	0.576424	23.1596
		0.271	11.5764	0.666	0.666868	17.3593
		0.251	10.5911	0.63	0.558336	18.9691
	E-WSSV	0.571	26.3547	0.641	0.591498	44.5558
		0.61	28.2759	0.68	0.709074	39.8771
		0.611	28.3251	0.71	0.799518	35.4278
	10%DMSO+E-W	0.671	31.2808	0.654	0.63069	49.5977
		0.714	33.399	0.682	0.715104	46.7051
		0.801	37.6847	0.735	0.874887	43.0738
	E-WSSV+CI-HA	0.098	3.05419	0.59	0.437745	6.97709
		0.101	3.20197	0.711	0.802532	3.98983
		0.115	3.89163	0.733	0.868857	4.47902
Fig 7E			Fig 7I
	H3-cit(R2+R8+R17)	Tubulin		PAD4-P+	PAD4
Fig J
	P38-P+	P38	Fig 7K	PAD4-P+	PAD4
Fig 7L	P38-P+	P38	Fig 7M	PAD4-P+	PAD4
Fig 7N	Elisa Histone-H3-cit
	group	Elisa-OD	Elisa-Concentration（ng/mL）	Protein-OD	Protein-Concentration(mg/ml)	H3-cit(ng/mg)
	EV-WSSV+GFP-siRNA	0.321	14.0394	0.506	0.184504	76.0927
		0.336	14.7783	0.561	0.350317	42.1856
		0.212	8.66995	0.529	0.253844	34.1547
	EV-WSSV+wsv271-siRNA	0.241	10.0985	0.607	0.488996	20.6515
		0.389	17.3892	0.697	0.760326	22.8707
		0.414	18.6207	0.784	1.02261	18.209
	EV-WSSV+wsv271-siRNA+LPS	0.323	14.1379	0.581	0.410612	34.4314
		0.337	14.8276	0.528	0.250829	59.1143
		0.61	28.2759	0.603	0.476937	59.2864
Fig 7O
	H3-cit(R2+R8+R17)	Tubulin
Fig 7P
	Elisa Histone-H3-cit
	group	Elisa-OD	Elisa-Concentration（ng/mL）	Protein-OD	Protein-Concentration(mg/ml)	H3-cit(ng/mg)
	EV-WSSV+GFP-siRNA	0.714	33.399	0.842	1.19747	27.8914
		0.802	37.734	0.942	1.49894	25.1737
		0.656	30.5419	0.761	0.953271	32.039
	EV-WSSV+Toll4-siRNA	0.524	24.0394	0.961	1.55623	15.4473
		0.632	29.3596	1.03	1.76424	16.6415
		0.924	43.7438	1.39	2.84956	15.3511
	EV-WSSV+Toll4-siRNA+LPS	0.661	30.7882	0.655	0.633705	48.5844
		0.754	35.3695	0.691	0.742237	47.6525
		0.547	25.1724	0.657	0.639735	39.3482
Fig 7Q	H3-cit(R2+R8+R17)	Tubulin
Fig 7R	Elisa Histone-H3-cit
	group	Elisa-OD	Elisa-Concentration（ng/mL）	Protein-OD	Protein-Concentration(mg/ml)	H3-cit(ng/mg)
	EV-WSSV+GFP-siRNA	0.55	25.3202	0.73	0.859813	29.4485
		0.671	31.2808	0.776	0.998493	31.328
		0.575	26.5517	0.741	0.892976	29.734
	EV-WSSV+Myd88-siRNA	0.687	32.069	1.187	2.23756	14.3321
		0.624	28.9655	1.032	1.77027	16.3622
		0.661	30.7882	1.137	2.08683	14.7536
	EV-WSSV+Myd88-siRNA+MH	0.684	31.9212	0.703	0.778414	41.008
		0.702	32.8079	0.708	0.793488	41.3464
		0.632	29.3596	0.71	0.799518	36.7216
Fig 7S
	H3-cit(R2+R8+R17)	Tubulin

## Sheet: FigS2
Fig S2B
	MPO				Tubulin
Fig S2C
	Elisa MPO-DNA
	group	Elisa-OD	Elisa-Concentration（ng/L）	Protein-OD	Protein-Concentration(mg/ml)	MPO-DNA(pg/mg)
	EV-PBS 0h	0.047	20.875	1.5	1.99964	10.4394
		0.051	25.875	1.49	1.98143	13.0587
		0.055	30.875	1.43	1.8722	16.4913
	EV-PBS 1h	0.057	33.375	1.57	2.12707	15.6906
		0.056	32.125	1.52	2.03605	15.7781
		0.057	33.375	1.52	2.03605	16.3921
	EV-PBS 2h	0.055	30.875	1.4	1.81759	16.9868
		0.054	29.625	1.45	1.90861	15.5218
		0.056	32.125	1.42	1.854	17.3274
	EV-PBS 3h	0.052	27.125	1.47	1.94502	13.9459
		0.054	29.625	1.45	1.90861	15.5218
		0.052	27.125	1.42	1.854	14.6306
	EV-PBS 6h	0.057	33.375	1.44	1.89041	17.6549
		0.06	37.125	1.54	2.07246	17.9135
		0.062	39.625	1.5	1.99964	19.8161
	EV-WSSV 0h	0.047	20.875	1.41	1.83579	11.3711
		0.044	17.125	1.31	1.65374	10.3553
		0.043	15.875	1.29	1.61733	9.81555
	EV-WSSV 1h	0.051	25.875	1.27	1.58092	16.367
		0.052	27.125	1.42	1.854	14.6306
		0.055	30.875	1.45	1.90861	16.1767
	EV-WSSV 2h	0.062	39.625	1.45	1.90861	20.7612
		0.058	34.625	1.3	1.63554	21.1704
		0.068	47.125	1.27	1.58092	29.8086
	EV-WSSV 3h	0.084	67.125	1.41	1.83579	36.5646
		0.087	70.875	1.32	1.67195	42.3907
		0.08	62.125	1.36	1.74477	35.6065
	EV-WSSV 6h	0.077	58.375	1.4	1.81759	32.1168
		0.08	62.125	1.34	1.70836	36.3654
		0.081	63.375	1.36	1.74477	36.3229
Fig S2D
	MPO				Tubulin
Fig S2G
Relative fluorescence intensity of ROS
group	cell numbers	ROS
WT	10^6	18564
	10^6	21576
	10^6	14301
EV-PBS	10^6	18564
	10^6	21576
	10^6	14301
EV-WSSV	10^6	36654
	10^6	29327
	10^6	37892
EV-WSSV+DNase	10^6	22147
	10^6	25689
	10^6	28456
Fig S2I		Time
	group	0H	6H	12H	18H	24H	36H	48H	72H
	WT	10	10	10	10	10	10	10	9
	WSSV	10	10	10	10	8	8	7	6
	WSSV+EV-WSSV	10	10	10	9	8	8	8	8
	WSSV+EV-WSSV+DNase	10	10	9	8	7	6	4	1

## Sheet: FigS3
FigS3A-E
	Relative expression lEVel of wsv001,wsv091,wsv271,wsv277,wsv447
	group	wsv001	wsv091	wsv271	wsv277	wsv447
	EV-WSSV	0.92445	1.06683	0.890899	1.08173	0.910256
		1.20303	1.10445	1.00231	0.909618	0.932567
		1.06191	1.02317	1.11987	1.01631	0.975987
		1.23546	1.01315	0.99554	1.0344	1.01368
		1.10246	1.00546	1.00415	1.2301	1.02679
		1.02466	1.02542	1.02326	1.18594	1.03788
		0.998465	1.0121	1.11241	1.23914	1.07216
		1.02134	1.02112	1.00454	1.01966	1.08313
		1.02347	0.968877	1.04511	1.15068	1.12299
	EV-WSSV+GFP-siRNA	0.97716	1.1283	1.02337	0.973782	0.98828
		0.963707	0.880666	0.99539	0.90125	0.999142
		1.06191	0.92445	1.02456	1.13396	0.999354
		0.995468	1.03004	1.12353	1.00126	1.05587
		1.02546	1.00058	1.02344	1.153	1.03588
		1.25546	1.03496	1.10213	1.14813	1.00633
		1.10255	0.994641	1.03354	1.13591	1.03606
		1.03656	1.1501	1.02235	1.07241	1.0719
		1.02355	1.16409	1.03843	1.01785	1.01541
	EV-WSSV+wsv-siRNA	0.194109	0.131822	0.107818	0.157127	0.104736
		0.183332	0.124712	0.254664	0.225313	0.151972
		0.175443	0.131564	0.194342	0.076415	0.151238
		0.145545	0.165433	0.187212	0.211536	0.194528
		0.123431	0.132146	0.219313	0.165803	0.145238
		0.20215	0.121554	0.250009	0.161872	0.102734
		0.156469	0.233133	0.216806	0.1687	0.179633
		0.145331	0.125464	0.227178	0.141085	0.197356
		0.161513	0.15463	0.168949	0.128678	0.148735
FigS3F	wsv271	Tubulin

## Sheet: FigS4
FigS4B
	P38-P+			P38
FigS4C
				P38

[truncated: 4 more sheets: FigS5, FigS6, FigS7, FigS8]
